# Supplementary material for: Nuptial gift chemistry reveals convergent evolution correlated with antagonism in mating systems of harvestmen (Arachnida, Opiliones)
Source: Ecol Evol. 2018 Jun 22;8(14):7103–10. doi: 10.1002/ece3.4232 (PMC6131725; doi:10.1002/ece3.4232)
Supplement: Supplementary file 1 [file ECE3-8-7103-s001.xlsx]

## Sheet: Sheet1
specimen	species	morphology	date collected	preservation	location	date dissected	date GC-MS	mated	Alanine	Glycine	Valine	Leucine	Isoleucine	Proline	Glutamine	Serine	Threonine	Phenylalanine	Cysteine	Glutamic acid	Tyrosine	Total AA Area	AlaProp	GlyProp	ValProp	LeuProp	IleProp	ProProp	GlnProp	SerProp	ThrProp	PheProp	CysProp	GluProp	TyrProp	EAA Prop w/ leu	EAA Prop w/o Leu
Lald1	L. aldrichi	sacculate	2016-08-05	0.95	Ordway	2016-09-12	2016-11-29	N	4859	1150	0	0	4335	0	5141	3117	5979	68	546	16	0	25211	0.192733	0.045615	0	0	0.171949	0	0.203919	0.123637	0.237158	0.00269724	0.0216572	0.000634644	0	0.411804	0.411804
Lald2	L. aldrichi	sacculate	2016-08-05	0.95	Ordway	2016-09-12	2016-11-30	N	9104	2920	0	0	5724	0	6510	6828	5905	94	811	133	0	38029	0.239396	0.0767835	0	0	0.150517	0	0.171185	0.179547	0.155276	0.0024718	0.0213258	0.00349733	0	0.308265	0.308265
Lald4	L. aldrichi	sacculate	2016-08-05	0.95	Ordway	2016-09-12	2016-11-30	N	4659	1666	0	0	4381	0	5068	4209	5780	91	898	425	0	27177	0.171432	0.0613018	0	0	0.161202	0	0.186481	0.154874	0.21268	0.00334842	0.0330426	0.0156382	0	0.377231	0.377231
Lald7	L. aldrichi	sacculate	2016-08-05	0.95	Ordway	2016-10-24	2016-12-02	N	5970	891	0	0	4566	0	4521	3292	5884	25	1468	0	0	26617	0.224293	0.0334748	0	0	0.171545	0	0.169854	0.12368	0.221062	0.000939249	0.0551527	0	0	0.393545	0.393545
Lald8	L. aldrichi	sacculate	2016-08-05	0.95	Ordway	2016-10-24	2016-12-02	N	6072	1333	0	0	9138	0	7444	5016	6432	43	1011	0	0	36489	0.166406	0.0365316	0	0	0.250432	0	0.204007	0.137466	0.176272	0.00117844	0.027707	0	0	0.427882	0.427882
Lald9	L. aldrichi	sacculate	2016-08-05	0.95	Ordway	2016-10-25	2016-12-05	N	4993	2010	0	0	6881	0	6279	6586	6572	79	1620	210	0	35230	0.141726	0.0570536	0	0	0.195316	0	0.178229	0.186943	0.186546	0.00224241	0.0459835	0.00596083	0	0.384104	0.384104
Lald10	L. aldrichi	sacculate	2016-08-05	0.95	Ordway	2016-10-25	2016-12-05	N	8137	1886	0	0	9256	0	7571	6221	6803	16	1166	256	0	41312	0.196965	0.0456526	0	0	0.224051	0	0.183264	0.150586	0.164674	0.000387297	0.0282242	0.00619675	0	0.389112	0.389112
Lald11	L. aldrichi	sacculate	2016-08-05	0.95	Ordway	2016-10-25	2016-12-05	N	6881	1527	0	0	5261	0	5542	5319	7406	16	1135	44	0	33131	0.207691	0.0460898	0	0	0.158794	0	0.167275	0.160545	0.223537	0.000482931	0.0342579	0.00132806	0	0.382814	0.382814
Lald12	L. aldrichi	sacculate	2016-08-05	0.95	Ordway	2016-10-25	2016-12-06	N	12362	2604	0	0	10701	0	6355	4820	8416	52	1186	338	0	46834	0.263954	0.0556006	0	0	0.228488	0	0.135692	0.102917	0.179699	0.0011103	0.0253235	0.00721698	0	0.409297	0.409297
Lald13	L. aldrichi	sacculate	2016-06-01	0.95	Ordway	2016-10-31	2016-12-07	N	9557	1848	0	0	8510	0	8510	7009	7633	135	1473	642	0	45317	0.210892	0.0407794	0	0	0.187788	0	0.187788	0.154666	0.168436	0.00297901	0.0325044	0.0141669	0	0.359203	0.359203
Lald14	L. aldrichi	sacculate	2016-06-01	0.95	Ordway	2016-10-31	2016-11-29	N	5693	2077	0	0	5189	45	4916	3590	7427	52	900	270	0	30159	0.188766	0.0688683	0	0	0.172055	0.00149209	0.163003	0.119036	0.246261	0.0017242	0.0298418	0.00895255	0	0.42004	0.42004
Lald15	L. aldrichi	sacculate	2016-06-01	0.95	Ordway	2016-10-31	2016-12-07	N	18114	3285	0	0	11722	0	8203	5998	11966	117	1658	914	0	61977	0.29227	0.0530035	0	0	0.189135	0	0.132356	0.0967778	0.193072	0.0018878	0.0267519	0.0147474	0	0.384094	0.384094
Lald16	L. aldrichi	sacculate	2016-06-01	0.75	Ordway	2016-10-26	2016-12-07	N	15648	2967	0	0	10988	0	8665	7257	9840	81	1678	538	0	57662	0.271375	0.051455	0	0	0.190559	0	0.150272	0.125854	0.17065	0.00140474	0.0291006	0.00933023	0	0.362613	0.362613
Lald17	L. aldrichi	sacculate	2016-06-01	0.95	Ordway	2016-10-31	2016-12-07	N	17572	2466	0	0	11941	0	7226	4544	12064	44	1285	521	0	57663	0.304736	0.0427657	0	0	0.207083	0	0.125314	0.0788027	0.209216	0.000763054	0.0222847	0.00903526	0	0.417061	0.417061
Lcal1	L. calcar	non-sacculate	2016-06-01	unknown	Ordway	2016-09-12	2016-12-01	N	10904	1224	479	0	1889	38	4814	4817	6412	703	1956	1161	40	34437	0.316636	0.0355432	0.0139095	0	0.0548538	0.00110346	0.139792	0.139879	0.186195	0.0204141	0.0567994	0.0337137	0.00116154	0.275372	0.275372
Lcal2	L. calcar	non-sacculate	2016-06-13	unknown	Emmeneger	2016-09-12	2016-12-01	N	11352	702	668	0	3570	0	4395	3314	6409	747	4548	347	111	36163	0.313912	0.0194121	0.0184719	0	0.0987197	0	0.121533	0.0916406	0.177225	0.0206565	0.125764	0.00959544	0.00306944	0.315073	0.315073
Lcal3	L. calcar	non-sacculate	2016-06-13	unknown	Emmeneger	2016-09-12	2016-12-06	Y	11092	1546	0	0	2180	0	4125	1833	5969	53	1750	15.26	28	28591.3	0.387951	0.0540725	0	0	0.0762471	0	0.144275	0.0641105	0.20877	0.00185371	0.0612075	0.00053373	0.00097932	0.286871	0.286871
Lcal4	L. calcar	non-sacculate	2016-06-13	unknown	Emmeneger	2016-09-12	2016-12-06	N	6408	1600	143	0	8012	0	5486	1552	6216	317	1537	102	9	31382	0.204193	0.0509846	0.00455675	0	0.255306	0	0.174814	0.0494551	0.198075	0.0101013	0.0489771	0.00325027	0.000286789	0.468039	0.468039
Lcal6	L. calcar	non-sacculate	2016-06-13	unknown	Emmeneger	2016-09-12	2016-12-06	N	24953	5180	8532	3502	7786	0	18169	6308	9205	1442	3749	2499	252	91577	0.272481	0.0565644	0.0931675	0.038241	0.0850213	0	0.198401	0.0688819	0.100517	0.0157463	0.0409382	0.0272885	0.00275178	0.332693	0.294452
Lcal7	L. calcar	non-sacculate	2016-06-13	unknown	Emmeneger	2016-09-12	2016-12-06	N	27870	4198	2317	1621	5898	0	12880	6358	8649	956	4496	2193	540	77976	0.357418	0.0538371	0.0297143	0.0207884	0.0756387	0	0.165179	0.0815379	0.110919	0.0122602	0.0576588	0.028124	0.00692521	0.24932	0.228532
Lcal8	L. calcar	non-sacculate	2016-06-13	unknown	Emmeneger	2016-09-12	2016-12-06	N	9343	1767	1543	0	3940	0	7060	2998	6393	342	1701	17	9	35113	0.266084	0.0503232	0.0439438	0	0.112209	0	0.201065	0.0853815	0.182069	0.00973998	0.0484436	0.000484151	0.000256315	0.347962	0.347962
Lcal10	L. calcar	non-sacculate	2016-06-14	unknown	Ordway	2016-09-15	2016-11-28	N	6297	386	444	0	9553	22	5883	1112	4437	10	239	27	76	28486	0.221056	0.0135505	0.0155866	0	0.335358	0.000772309	0.206523	0.0390367	0.155761	0.00035105	0.00839009	0.000947834	0.00266798	0.507056	0.507056
Lcal12	L. calcar	non-sacculate	2016-06-14	unknown	Ordway	2016-09-15	2016-11-30	N	27604	5217	9312	7551	12441	0	20217	10346	15944	1575	543	1585	583	112918	0.244461	0.0462017	0.0824669	0.0668715	0.110177	0	0.179041	0.091624	0.1412	0.0139482	0.0048088	0.0140367	0.00516304	0.414664	0.347792
Lcal14	L. calcar	non-sacculate	2016-06-13	unknown	Emmeneger	2016-09-15	2016-12-03	N	46067	7796	19703	16699	18491	0	34836	16717	25829	4602	1832	6505	1716	200793	0.229425	0.0388261	0.0981259	0.0831652	0.0920899	0	0.173492	0.0832549	0.128635	0.0229191	0.00912382	0.0323965	0.00854611	0.424935	0.34177
Lcal15	L. calcar	non-sacculate	2016-06-13	unknown	Emmeneger	2016-09-15	2016-12-06	N	32240	6364	2343	8463	17352	0	21414	13465	26517	4792	1281	4064	1190	139485	0.231136	0.045625	0.0167975	0.0606732	0.1244	0	0.153522	0.0965337	0.190106	0.0343549	0.00918378	0.0291357	0.00853138	0.426333	0.365659
Lcal17	L. calcar	non-sacculate	2016-06-13	unknown	Emmeneger	2016-09-15	2016-12-06	N	24076	3143	269	637	10026	0	13558	8542	10946	291	1489	702	182	73861	0.325964	0.0425529	0.00364198	0.00862431	0.135741	0	0.183561	0.11565	0.148197	0.00393983	0.0201595	0.00950434	0.00246409	0.300145	0.291521
Lcal18	L. calcar	non-sacculate	2016-06-14	unknown	Ordway	2016-09-15	2016-12-06	N	35346	6450	791	1973	13357	0	30912	16033	9390	2712	2083	10390	329	129766	0.272383	0.0497049	0.00609559	0.0152043	0.102931	0	0.238213	0.123553	0.072361	0.0208992	0.016052	0.0800672	0.00253533	0.217491	0.202287
Lcal19	L. calcar	non-sacculate	2016-06-14	0.95	Ordway	2016-10-31	2016-12-06	N	17267	4712	0	0	11742	0	11517	8561	10214	105	1475	7288	0	72881	0.23692	0.0646533	0	0	0.161112	0	0.158025	0.117465	0.140146	0.0014407	0.0202385	0.0999986	0	0.302699	0.302699
Lcal20	L. calcar	non-sacculate	2016-06-14	0.95	Ordway	2016-10-31	2016-12-06	N	27318	5589	1074	1425	12262	0	17105	10188	13465	331	1999	5626	0	96382	0.283435	0.057988	0.0111432	0.0147849	0.127223	0	0.177471	0.105704	0.139705	0.00343425	0.0207404	0.0583719	0	0.29629	0.281505
Lcal21	L. calcar	non-sacculate	2016-06-14	0.95	Ordway	2016-10-31	2016-12-06	N	24668	4053	0	195	11767	0	13394	12085	11689	107	1441	10571	0	89970	0.27418	0.0450483	0	0.00216739	0.130788	0	0.148872	0.134323	0.129921	0.00118929	0.0160164	0.117495	0	0.264066	0.261898
Lcal22	L. calcar	non-sacculate	2016-06-14	0.95	Ordway	2016-10-31	2016-12-06	Y	27216	5285	0	137	9783	0	13571	13285	12059	271	2462	7559	0	91628	0.297027	0.0576789	0	0.00149518	0.106769	0	0.14811	0.144988	0.131608	0.00295761	0.0268695	0.0824966	0	0.24283	0.241335
Lcal23	L. calcar	non-sacculate	2016-06-14	0.75	Ordway	2016-10-31	2016-11-29	N	9362	2483	0	0	7018	7	5309	3445	7169	99	846	506	86	36330	0.257693	0.0683457	0	0	0.193174	0.000192678	0.146133	0.0948252	0.19733	0.00272502	0.0232865	0.0139279	0.00236719	0.393229	0.393229
Lven1	L. ventricosum	sacculate	2016-06-13	0.75	Emmeneger	2016-10-25	2016-11-30	N	3570	815	0	0	3492	0	4776	3324	7087	34	948	12	0	24058	0.148391	0.0338765	0	0	0.145149	0	0.19852	0.138166	0.29458	0.00141325	0.0394048	0.000498795	0	0.441142	0.441142
Lven2	L. ventricosum	sacculate	2016-06-13	0.75	Emmeneger	2016-10-25	2016-11-30	N	3929	571	0	0	7230	0	4390	1760	6619	55	1225	257	0	26036	0.150906	0.0219312	0	0	0.277692	0	0.168613	0.0675987	0.254225	0.00211246	0.0470502	0.00987095	0	0.53403	0.53403
Lven6	L. ventricosum	sacculate	2016-06-03	0.75	Ordway	2016-10-25	2016-12-02	Y	12969	3253	0	0	6687	5	8282	10299	7713	127	1071	92	82	50580	0.256406	0.064314	0	0	0.132206	9.88533e-05	0.163741	0.203618	0.152491	0.00251087	0.0211744	0.0018189	0.00162119	0.287208	0.287208
Lven7	L. ventricosum	sacculate	2016-06-03	0.75	Ordway	2015-10-26	2016-11-28	N	9641	3615	0	0	9885	204	6480	9307	5857	461	511	184	59	46204	0.208662	0.07824	0	0	0.213943	0.0044152	0.140248	0.201433	0.126764	0.00997749	0.0110596	0.00398234	0.00127695	0.350684	0.350684
Lven8h	L. ventricosum	sacculate	2016-06-03	0.75	Ordway	2015-10-26	2016-11-18	N	18748	2712	336	807	17946	82	10001	14928	10717	0	9062	733	147	86219	0.217446	0.0314548	0.00389705	0.00935989	0.208144	0.000951066	0.115995	0.17314	0.1243	0	0.105104	0.00850161	0.00170496	0.345701	0.336341
Lven9	L. ventricosum	sacculate	2016-06-03	0.75	Ordway	2015-10-26	2016-12-02	N	13478	3470	0	160	9104	0	8343	9194	8304	114	995	741	54	53957	0.249792	0.0643105	0	0.00296532	0.168727	0	0.154623	0.170395	0.1539	0.00211279	0.0184406	0.0137332	0.0010008	0.327705	0.32474
Lven10	L. ventricosum	sacculate	2016-06-03	0.75	Ordway	2015-10-26	2016-12-05	N	11332	2919	0	0	7943	0	8127	7458	7285	184	1392	219	0	46859	0.241832	0.0622933	0	0	0.169509	0	0.173435	0.159158	0.155466	0.00392667	0.0297061	0.0046736	0	0.328902	0.328902
Lven12	L. ventricosum	sacculate	2016-06-14	0.75	Ordway	2016-10-28	2016-12-07	Y	11104	2308	0	0	7058	0	6781	5405	7851	44	903	67	0	41521	0.267431	0.0555863	0	0	0.169986	0	0.163315	0.130175	0.189085	0.0010597	0.021748	0.00161364	0	0.360131	0.360131
Lven13	L. ventricosum	sacculate	2016-06-14	0.75	Ordway	2016-10-28	2016-12-07	N	10507	2580	0	0	8098	0	7323	4785	8493	65	1658	196	0	43705	0.240407	0.0590321	0	0	0.185288	0	0.167555	0.109484	0.194326	0.00148724	0.0379362	0.00448461	0	0.381101	0.381101
Lven14	L. ventricosum	sacculate	2016-06-14	0.75	Ordway	2016-10-28	2016-12-07	Y	21295	2982	0	0	10782	292	9017	7928	12632	60	1752	200	0	66940	0.318121	0.0445474	0	0	0.16107	0.00436212	0.134703	0.118434	0.188706	0.000896325	0.0261727	0.00298775	0	0.350672	0.350672
Lven17	L. ventricosum	sacculate	2016-06-14	0.75	Ordway	2016-10-28	2016-12-07	Y	11962	1999	0	0	10228	0	6855	5453	8563	43	1936	0	0	47039	0.2543	0.0424967	0	0	0.217437	0	0.14573	0.115925	0.18204	0.000914135	0.0411573	0	0	0.400391	0.400391
Lven18	L. ventricosum	sacculate	2016-06-14	0.75	Ordway	2016-10-28	2016-12-07	N	13616	2528	0	0	9276	0	7200	5165	9872	30	1486	47	0	49220	0.276636	0.0513612	0	0	0.18846	0	0.146282	0.104937	0.200569	0.000609508	0.030191	0.000954896	0	0.389638	0.389638
Lven19	L. ventricosum	sacculate	2016-06-14	0.75	Ordway	2016-10-28	2016-12-07	Y	14645	3236	0	0	9505	0	6249	5270	10355	45	1281	45	0	50631	0.28925	0.0639134	0	0	0.187731	0	0.123422	0.104086	0.204519	0.000888784	0.0253007	0.000888784	0	0.393139	0.393139
Lven20	L. ventricosum	sacculate	2016-06-14	0.75	Ordway	2016-10-28	2016-12-07	Y	11771	2644	0	0	10672	0	8676	6873	10894	70	1435	104	0	53139	0.221513	0.0497563	0	0	0.200832	0	0.16327	0.12934	0.20501	0.0013173	0.0270046	0.00195713	0	0.407159	0.407159
Lven21	L. ventricosum	sacculate	2016-06-14	0.75	Ordway	2016-10-28	2016-12-07	Y	10569	2596	0	0	11175	0	9346	7811	11423	227	1499	367	0	55013	0.192118	0.0471888	0	0	0.203134	0	0.169887	0.141985	0.207642	0.0041263	0.0272481	0.00667115	0	0.414902	0.414902
Lven22	L. ventricosum	sacculate	2016-06-14	0.75	Ordway	2015-10-26	2016-12-07	Y	10644	2084	0	0	9796	0	7910	4871	12148	85	2110	122	0	49770	0.213864	0.0418726	0	0	0.196825	0	0.158931	0.0978702	0.244083	0.00170786	0.042395	0.00245128	0	0.442616	0.442616
Lven23	L. ventricosum	sacculate	2016-06-14	0.75	Ordway	2015-10-28	2016-12-06	Y	10036	1861	0	0	7351	0	6008	3839	9439	73	1380	54	0	40041	0.250643	0.0464774	0	0	0.183587	0	0.150046	0.0958767	0.235733	0.00182313	0.0344647	0.00134862	0	0.421143	0.421143
Lvit1	L. vittatum	non-sacculate	2016-08-05	0.95	Ordway	2016-09-16	2016-12-01	N	8139	1750	528	0	3129	354	3594	4657	4639	336	1321	1029	431	29907	0.272144	0.0585147	0.0176547	0	0.104624	0.0118367	0.120173	0.155716	0.155114	0.0112348	0.0441703	0.0344067	0.0144113	0.288628	0.288628
Lvit2	L. vittatum	non-sacculate	2016-08-05	0.95	Ordway	2016-09-16	2016-12-01	N	12193	2121	266	0	5845	5	5480	3760	4513	197	927	2074	14	37395	0.32606	0.0567188	0.00711325	0	0.156304	0.000133708	0.146544	0.100548	0.120685	0.00526808	0.0247894	0.055462	0.000374382	0.28937	0.28937
Lvit3	L. vittatum	non-sacculate	2016-08-05	0.95	Ordway	2016-09-16	2016-12-01	N	15239	2282	499	0	6192	10	4977	4623	9827	152	1344	1813	79	47037	0.323979	0.048515	0.0106087	0	0.131641	0.000212599	0.10581	0.0982843	0.208921	0.0032315	0.0285733	0.0385441	0.00167953	0.354402	0.354402
Lvit4	L. vittatum	non-sacculate	2016-08-05	0.95	Ordway	2016-09-16	2016-12-05	N	6987	2435	165	0	4706	32	3549	4456	4769	111	692	1147	34	29083	0.240243	0.0837259	0.00567342	0	0.161813	0.0011003	0.12203	0.153217	0.163979	0.00381666	0.023794	0.0394388	0.00116907	0.335282	0.335282
Lvit5	L. vittatum	non-sacculate	2016-08-05	0.95	Ordway	2016-09-16	2016-12-05	N	14074	2308	1407	0	7332	0	7282	6291	7755	285	792	1252	78	48856	0.288071	0.0472409	0.0287989	0	0.150074	0	0.14905	0.128766	0.158732	0.00583347	0.0162109	0.0256263	0.00159653	0.343438	0.343438
Lvit6	L. vittatum	non-sacculate	2016-08-05	0.95	Ordway	2016-09-16	2016-12-05	N	11415	2679	816	0	5404	13	6788	5117	7021	166	1037	1375	33	41864	0.272669	0.0639929	0.0194917	0	0.129085	0.000310529	0.162144	0.122229	0.16771	0.00396522	0.0247707	0.0328444	0.000788267	0.320251	0.320251
Lvit7	L. vittatum	non-sacculate	2016-08-05	0.95	Ordway	2016-09-16	2016-12-05	N	10985	1706	497	0	7225	0	4971	3926	6115	50	668	551	59	36753	0.298887	0.046418	0.0135227	0	0.196583	0	0.135254	0.106821	0.166381	0.00136043	0.0181754	0.014992	0.00160531	0.377847	0.377847
Lvit8	L. vittatum	non-sacculate	2016-08-05	0.95	Ordway	2016-09-16	2016-12-05	N	6923	932	80	0	6209	0	5020	1745	5555	205	375	18	28	27090	0.255556	0.0344038	0.00295312	0	0.229199	0	0.185308	0.0644149	0.205057	0.00756737	0.0138427	0.000664452	0.00103359	0.444777	0.444777
Lvit9	L. vittatum	non-sacculate	2016-08-05	0.95	Ordway	2016-10-04	2016-12-05	N	8587	2394	178	0	5393	0	7163	4790	5910	84	861	816	17	36193	0.237256	0.0661454	0.00491808	0	0.149007	0	0.197911	0.132346	0.163291	0.00232089	0.0237891	0.0225458	0.000469704	0.319537	0.319537
Lvit10	L. vittatum	non-sacculate	2016-08-05	0.95	Ordway	2016-10-04	2016-12-05	N	16498	3612	709	0	5629	53	5605	5420	6829	286	1636	2563	140	48980	0.336831	0.0737444	0.0144753	0	0.114924	0.00108207	0.114434	0.110657	0.139424	0.00583912	0.0334014	0.0523275	0.00285831	0.274663	0.274663
Lvit11	L. vittatum	non-sacculate	2016-08-05	0.95	Ordway	2016-10-04	2016-12-05	N	5144	391	0	0	6414	0	4345	1373	4033	249	394	0	39	22382	0.229828	0.0174694	0	0	0.28657	0	0.194129	0.0613439	0.180189	0.011125	0.0176034	0	0.00174247	0.477884	0.477884
Lvit13	L. vittatum	non-sacculate	2016-06-14	0.95	Ordway	2016-10-25	2016-12-05	N	10626	3801	0	0	6795	0	6387	6329	7363	162	580	772	24	42839	0.248045	0.0887276	0	0	0.158617	0	0.149093	0.147739	0.171876	0.0037816	0.0135391	0.018021	0.000560237	0.334275	0.334275
Lvit14	L. vittatum	non-sacculate	2016-06-01	0.95	Ordway	2016-10-25	2016-11-29	N	9805	3408	443	0	6709	73	7532	5153	8441	252	11152	2204	242	55414	0.176941	0.0615007	0.00799437	0	0.12107	0.00131736	0.135922	0.0929909	0.152326	0.00454759	0.201249	0.0397733	0.00436713	0.285939	0.285939
Lpol1	L. politum	sacculate	2016-08-05	0.95	Ordway	2016-09-12	2016-11-29	N	5342	1460	39	0	4248	28	4555	3710	5600	23	382	180	0	25567	0.208941	0.0571049	0.0015254	0	0.166152	0.00109516	0.178159	0.145109	0.219032	0.000899597	0.0149411	0.00704033	0	0.387609	0.387609
Lpol2	L. politum	sacculate	2016-06-29	0.75	Ordway	2016-10-25	2016-11-30	N	4389	1244	0	0	5068	0	4137	3280	6570	81	575	14	0	25358	0.173081	0.0490575	0	0	0.199858	0	0.163144	0.129348	0.25909	0.00319426	0.0226753	0.000552094	0	0.462142	0.462142
Lpol3	L. politum	sacculate	2016-06-29	0.75	Ordway	2016-10-25	2016-11-30	N	4428	1411	0	0	7614	0	5793	3123	5569	43	327	124	0	28432	0.15574	0.0496272	0	0	0.267797	0	0.203749	0.109841	0.195871	0.00151238	0.0115011	0.00436128	0	0.46518	0.46518
Lpol4	L. politum	sacculate	2016-07-05	0.95	Ordway	2016-10-25	2016-11-29	N	5943	1772	0	0	6661	86	5329	4963	7135	76	582	3	0	32550	0.182581	0.0544393	0	0	0.204639	0.00264209	0.163717	0.152473	0.219201	0.00233487	0.0178802	9.21659e-05	0	0.426175	0.426175
Lpol5	L. politum	sacculate	2016-07-06	0.95	Ordway	2016-10-25	2016-12-02	N	6254	1764	0	0	8056	0	5211	2450	7114	95	886	0	0	31830	0.196481	0.0554194	0	0	0.253095	0	0.163713	0.0769714	0.2235	0.00298461	0.0278354	0	0	0.479579	0.479579
