# Supplementary material for: Nuptial gift chemistry reveals convergent evolution correlated with antagonism in mating systems of harvestmen (Arachnida, Opiliones)
Source: Ecol Evol. 2018 Jun 22;8(14):7103–10. doi: 10.1002/ece3.4232 (PMC6131725; doi:10.1002/ece3.4232)
Supplement: Supplementary file 2 [file ECE3-8-7103-s002.txt]

	AlaProp	GlyProp	ValProp	IleProp	GlnProp	SerProp	ThrProp	PheProp	CysProp	GluProp	TyrProp
LaldrichiOH	0.219473838	0.05060365	0	0.188196448	0.167113222	0.134240876	0.194492816	0.001674197	0.030676291	0.006823007	NA
LcalcarMD	0.277353049	0.04727291	0.024312301	0.132097712	0.169890041	0.095991352	0.152152267	0.011051736	0.034147657	0.035631557	0.002650306
LpolitumAR	0.18336493	0.053129656	0.000305081	0.218308029	0.174496652	0.122748445	0.22333882	0.002185142	0.018966622	0.002409174	NA
LventricosumKYTN	0.234979637	0.05010292	0.000229238	0.187384974	0.154031682	0.13186077	0.193324932	0.002155851	0.034229394	0.003881683	0.000329641
LvittatumAR	0.263568038	0.055512446	0.010129421	0.158839735	0.143667879	0.109808205	0.164677503	0.005280343	0.036649284	0.028038035	0.002490214
