# Supplementary material for: Nuptial gift chemistry reveals convergent evolution correlated with antagonism in mating systems of harvestmen (Arachnida, Opiliones)
Source: Ecol Evol. 2018 Jun 22;8(14):7103–10. doi: 10.1002/ece3.4232 (PMC6131725; doi:10.1002/ece3.4232)
Supplement: Supplementary file 3 [file ECE3-8-7103-s003.R]

####You'll neeed to install a couple of packages, then load them
require(ape)
require(phytools)
require(geiger)

####Now you need to set your working directory to wherever you put the tree file. It's a rooted Bayesian tree from my 2015 paper.
setwd("C:/")
meancct<-read.nexus("meanheights.txt")

####You can plot the tree file and investigate its structure as follows
plot(meancct)
str(meancct)

####You will need to drop the tips of any species in the tree you don't have data for (most of them)
meancct2<-drop.tip(meancct,c("HhediniIL","TogwoteeusNMNV","LtownsendiAZ","LpotosumPuebla","LeuronychusCA",
"LuxoriumVA","LrelictumOK1","LcrassipalpeMO","LhoffmaniVA","LeuserratipalpeMD","LnigropalpiMD","LbracchiolumMD","LholtaeTN",
"LverrucosumKY","LminutumNE","LflavumAR","LroyaliVeracruz","LbimaculatumMSGA","LformosumFL1","LaurugineumFL","HmilleriKS","HhoffmaniWV",
"HmaculosusMD1","EumesosomaTX"))

###check to make sure this yields the species you want
plot(meancct2)

####Now you need to read in your data table. Mean data by species need to have the
####same taxon tip names as the ones you see in the tree. 

GCMSdata<-read.table("MeanChem.txt",row.names=1,as.is=T)

####I like to go in and label each column in the table so that they are easy to work with
Ala<-GCMSdata[[1]]
Gly<-GCMSdata[[2]]
Val<-GCMSdata[[3]]
Ile<-GCMSdata[[4]]
Gln<-GCMSdata[[5]]
Ser<-GCMSdata[[6]]
Thr<-GCMSdata[[7]]
Phe<-GCMSdata[[8]]
Cys<-GCMSdata[[9]]
Glu<-GCMSdata[[10]]
Tyr<-GCMSdata[[11]]

###Ensuring every data point has a tip name attached to it. This step ensure that happens.
names(Ala)<-rownames(GCMSdata)
names(Gly)<-rownames(GCMSdata)
names(Val)<-rownames(GCMSdata)
names(Ile)<-rownames(GCMSdata)
names(Gln)<-rownames(GCMSdata)
names(Ser)<-rownames(GCMSdata)
names(Thr)<-rownames(GCMSdata)
names(Phe)<-rownames(GCMSdata)
names(Cys)<-rownames(GCMSdata)
names(Glu)<-rownames(GCMSdata)
names(Tyr)<-rownames(GCMSdata)

###Now that all your columns of data are IDed and labeled, it's easy to include all the factors you want in a PCA
PCAdata<-cbind(Ala,Gly,Val,Ile,Gln,Ser,Thr,Phe,Cys,Glu,Tyr)

m1<-phylosig(meancct2,PCAdata,method="lambda")
m2<-fitContinuous(meancct2,PCAdata,model="lambda")

x<-c(9.93, 22.29, 16.199, 10.56, 15.3, 14.14, 11.35, 21.14, 18.26, 14.34, 26.48)
mean (x)
###Now let's run the phylogenetic PCA. I usually use the "lambda" method, which calculates the MLE for lambda-- a measure of
###phylogenetic signal in the data. I also use the mode "corr" which calculates the principal components using the 
###standardized correlation matrix (not the variance-covariance matrix) 
result<-phyl.pca(meancct2, PCAdata, method="lambda", mode="corr")

###Once the pca runs, you'll get your eigenvalues, eigenvectors, species scores, and loadings. You'll also recieve the lambda 
###value and log-likelihood for the model. Lambda ranges from 0-1. A 0 means the data aren't phylogenetically correlated at all, and
###standard frequentist methods could be justifiably used in the data. 
###A 1 means data perfectly predicts phylogenetic group membership, and phylogenetic comparative methods should be used to analyse data.
###Check out what you get!
result
result$Eval
result$Evec
result$S

###You may want to see how much variation in the data is explained by your PCs, especially the first 2. Here's how to do that:
diag(result$Eval)/sum(result$Eval)*100

###I usually export these data to another utility for graphing if desired.
write.csv(result$S, file="pcascores.csv")

###Phylogenetic ANOVA
##both grouping variable, "phenotype", and data are in the order of the tree tip labels
phenotype<-c(1,2,1,1,2)

phylANOVA(meancct2,phenotype,PCAdata,nsim=1000,posthoc=TRUE, p.adj="holm")
