# Supplementary material for: Nuptial gift chemistry reveals convergent evolution correlated with antagonism in mating systems of harvestmen (Arachnida, Opiliones)
Source: Ecol Evol. 2018 Jun 22;8(14):7103–10. doi: 10.1002/ece3.4232 (PMC6131725; doi:10.1002/ece3.4232)
Supplement: Supplementary file 4 [file ECE3-8-7103-s004.txt]

#NEXUS

Begin taxa;
	Dimensions ntax=29;
	Taxlabels
		EumesosomaTX
		HhediniIL
		HhoffmaniWV
		HmaculosusMD1
		HmilleriKS
		LaldrichiOH
		LaurugineumFL
		LbimaculatumMSGA
		LbracchiolumMD
		LcalcarMD
		LcrassipalpeMO
		LeuronychusCA
		LflavumAR
		LformosumFL1
		LhoffmaniVA
		LholtaeTN
		LminutumNE
		LnigropalpiMD
		LpolitumAR
		LpotosumPuebla
		LrelictumOK1
		LroyaliVeracruz
		LeuserratipalpeMD
		LtownsendiAZ
		LuxoriumVA
		LventricosumKYTN
		LverrucosumKY
		LvittatumAR
		TogwoteeusNMNV
		;
End;

Begin trees;
	Translate
		1 EumesosomaTX,
		2 HhediniIL,
		3 HhoffmaniWV,
		4 HmaculosusMD1,
		5 HmilleriKS,
		6 LaldrichiOH,
		7 LaurugineumFL,
		8 LbimaculatumMSGA,
		9 LbracchiolumMD,
		10 LcalcarMD,
		11 LcrassipalpeMO,
		12 LeuronychusCA,
		13 LflavumAR,
		14 LformosumFL1,
		15 LhoffmaniVA,
		16 LholtaeTN,
		17 LminutumNE,
		18 LnigropalpiMD,
		19 LpolitumAR,
		20 LpotosumPuebla,
		21 LrelictumOK1,
		22 LroyaliVeracruz,
		23 LeuserratipalpeMD,
		24 LtownsendiAZ,
		25 LuxoriumVA,
		26 LventricosumKYTN,
		27 LverrucosumKY,
		28 LvittatumAR,
		29 TogwoteeusNMNV
		;
tree TREE1 = [&R] ((((((1[&height_95%_HPD={0.0,2.0699999999998497E-6},length_range={0.001521,0.181285},height_median=1.000000000001E-6,length_95%_HPD={0.001521,0.027696},height=1.1810394431563469E-6,height_range={0.0,3.4800000000001496E-6},length=0.01148348259860788,length_median=0.006726]:0.011483482598607887,(((2[&height_95%_HPD={0.0,2.8699999999994355E-6},length_range={2.0E-4,0.040458},height_median=1.000000000001E-6,length_95%_HPD={2.0E-4,0.00714},height=1.150844547564494E-6,height_range={0.0,3.7900000000035128E-6},length=0.0026627681206496524,length_median=0.00152]:0.0026592262743335548,4[&height_95%_HPD={0.0,2.890000000001919E-6},length_range={2.0E-4,0.040458},height_median=1.000000000001E-6,length_95%_HPD={2.0E-4,0.00714},height=1.1610533642698283E-6,height_range={0.0,4.000000000004E-6},length=0.002660296194895592,length_median=0.00152]:0.002659216065516849)[&height_95%_HPD={2.0246000000000066E-4,0.0075920000000000085},length_range={8.715E-5,0.037164},height_median=0.0015210000000000015,length_95%_HPD={8.715E-5,0.007647},height=0.002660377118881119,posterior=0.9953596287703016,height_range={2.0246000000000066E-4,0.04045900000000002},length=0.002322082988344988,length_median=0.001319]:0.0023148495075689967,(3[&height_95%_HPD={0.0,2.480000000000017E-6},length_range={1.76E-4,0.059623},height_median=1.000000000001E-6,length_95%_HPD={1.76E-4,0.008119},height=1.2050951276112434E-6,height_range={0.0,4.000000000000531E-6},length=0.0029123781902552206,length_median=0.001614]:0.002912378190255219,5[&height_95%_HPD={0.0,2.480000000000017E-6},length_range={1.76E-4,0.059623},height_median=1.000000000001E-6,length_95%_HPD={1.76E-4,0.008119},height=1.2050951276112434E-6,height_range={0.0,4.000000000000531E-6},length=0.0029123781902552206,length_median=0.001614]:0.002912378190255219)[&height_95%_HPD={1.7771999999999753E-4,0.008120000000000002},length_range={1.736E-5,0.035465},height_median=0.0016150000000000019,length_95%_HPD={1.736E-5,0.005534},height=0.00291358328538283,posterior=1.0,height_range={1.7771999999999753E-4,0.05962500000000004},length=0.00205918162412993,length_median=0.001083]:0.0020616433410672857)[&height_95%_HPD={5.850200000000003E-4,0.013038000000000008},length_range={1.82E-4,0.085053},height_median=0.0030199999999999984,length_95%_HPD={1.82E-4,0.010753},height=0.004975226626450116,posterior=1.0,height_range={5.850200000000003E-4,0.07494500000000004},length=0.004278141883990714,length_median=0.002558]:0.004278141883990719,(7[&height_95%_HPD={0.0,2.260000000000456E-6},length_range={5.75E-4,0.071841},height_median=1.000000000001E-6,length_95%_HPD={5.75E-4,0.014288},height=1.1828955916480299E-6,height_range={0.0,3.069999999999115E-6},length=0.006013849187935036,length_median=0.003684]:0.006013849187935039,14[&height_95%_HPD={0.0,2.879999999996774E-6},length_range={5.7501E-4,0.07184},height_median=1.000000000001E-6,length_95%_HPD={5.7501E-4,0.014289},height=1.1733828306272379E-6,height_range={0.0,4.000000000004E-6},length=0.006013858700696062,length_median=0.003684]:0.00601385870069606)[&height_95%_HPD={5.768199999999996E-4,0.014291000000000012},length_range={1.41E-4,0.061319},height_median=0.0036859999999999983,length_95%_HPD={1.41E-4,0.009743},height=0.006015032083526687,posterior=1.0,height_range={5.768199999999996E-4,0.07184299999999999},length=0.0032383364269141512,length_median=0.001661]:0.0032383364269141478)[&height_95%_HPD={0.0013818899999999998,0.022687000000000002},length_range={9.42E-5,0.05714},height_median=0.005556119999999998,length_95%_HPD={9.42E-5,0.006203},height=0.009253368510440835,posterior=1.0,height_range={0.00108062,0.127005},length=0.002231295127610212,length_median=0.001162]:0.0022312951276102083)[&height_95%_HPD={0.0015228199999999996,0.027697000000000003},length_range={6.45E-5,0.059897},height_median=0.006726999999999999,length_95%_HPD={6.45E-5,0.005375},height=0.011484663638051043,posterior=1.0,height_range={0.0015228199999999996,0.18128700000000003},length=0.0020197278886310895,length_median=0.001041]:0.002506512238872027,8[&height_95%_HPD={0.0,2.0000000000054696E-6},length_range={0.001555,0.178598},height_median=1.000000000001E-6,length_95%_HPD={0.001938,0.031553},height=1.161642691416192E-6,height_range={0.0,3.0000000000030003E-6},length=0.013273097447795831,length_median=0.00831]:0.013990014234231653)[&height_95%_HPD={0.0019386199999999998,0.03261000000000001},length_range={1.45E-5,0.045815},height_median=0.008375500000000001,length_95%_HPD={1.45E-5,0.00367},height=0.01399117587692307,posterior=0.6032482598607889,height_range={0.0019386199999999998,0.17859900000000006},length=0.0013055513461538463,length_median=6.464999999999999E-4]:5.783191532393438E-4,22[&height_95%_HPD={0.0,2.000000000002E-6},length_range={0.001555,0.220888},height_median=1.000000000001E-6,length_95%_HPD={0.001983,0.03302},height=1.1432900232026808E-6,height_range={0.0,3.0000000000030003E-6},length=0.013783155452436203,length_median=0.008387]:0.014568351740139212)[&height_95%_HPD={0.0016200899999999996,0.03302100000000001},length_range={3.551E-5,0.027829},height_median=0.008696170000000003,length_95%_HPD={3.551E-5,0.005124},height=0.014569495030162414,posterior=1.0,height_range={0.0016200899999999996,0.241184},length=0.001834231740139211,length_median=0.001057]:0.0018342317401392073,((13[&height_95%_HPD={0.0,2.000000000008939E-6},length_range={4.22E-4,0.101043},height_median=1.000000000001E-6,length_95%_HPD={4.22E-4,0.012706},height=1.104960556845307E-6,height_range={0.0,3.000000000009939E-6},length=0.004679582366589327,length_median=0.002626]:0.0046795823665893264,(17[&height_95%_HPD={0.0,2.089999999999731E-6},length_range={2.04E-4,0.066979},height_median=1.000000000001E-6,length_95%_HPD={2.54E-4,0.008533},height=1.1361206496527317E-6,height_range={0.0,3.000000000030756E-6},length=0.0029246334106728545,length_median=0.001698]:0.002924633410672859,27[&height_95%_HPD={0.0,2.2199999999998263E-6},length_range={2.0426E-4,0.066979},height_median=1.000000000001E-6,length_95%_HPD={2.539E-4,0.008534},height=1.106700696056478E-6,height_range={0.0,4.000000000000531E-6},length=0.0029246628306264484,length_median=0.001698]:0.002924662830626455)[&height_95%_HPD={2.55E-4,0.008534},length_range={3.217E-5,0.06254},height_median=0.0016990300000000007,length_95%_HPD={3.217E-5,0.005345},height=0.0029257695313225115,posterior=1.0,height_range={2.0607999999999998E-4,0.06698100000000001},length=0.001754917795823666,length_median=8.78E-4]:0.00175491779582366)[&height_95%_HPD={4.2407999999999986E-4,0.012707000000000003},length_range={3.37E-4,0.190201},height_median=0.002627000000000001,length_95%_HPD={3.37E-4,0.014258},height=0.0046806873271461715,posterior=1.0,height_range={4.2407999999999986E-4,0.10104300000000005},length=0.0057306914153132235,length_median=0.003155]:0.00573069141531323,(16[&height_95%_HPD={0.0,2.089999999999731E-6},length_range={4.609E-5,0.004691},height_median=1.000000000001E-6,length_95%_HPD={4.609E-5,0.001596},height=1.1310394431564011E-6,height_range={0.0,3.369999999999068E-6},length=5.563399535962873E-4,length_median=3.49E-4]:5.563399535962868E-4,26[&height_95%_HPD={0.0,2.359999999999862E-6},length_range={4.609E-5,0.004691},height_median=1.000000000001E-6,length_95%_HPD={4.609E-5,0.001596},height=1.1100464037132151E-6,height_range={0.0,3.369999999999068E-6},length=5.563609466357314E-4,length_median=3.49E-4]:5.5636094663573E-4)[&height_95%_HPD={4.700000000000017E-5,0.0015979999999999953},length_range={9.9965E-4,0.219774},height_median=3.5000000000000135E-4,length_95%_HPD={9.9965E-4,0.024312},height=5.574709930394432E-4,posterior=1.0,height_range={4.700000000000017E-5,0.004693000000000003},length=0.00985390774941995,length_median=0.005747]:0.009853907749419959)[&height_95%_HPD={0.0011460000000000003,0.026362009999999995},length_range={3.08E-4,0.114806},height_median=0.00613316,length_95%_HPD={3.08E-4,0.015517},height=0.010411378742459402,posterior=1.0,height_range={0.0011460000000000003,0.22108099999999997},length=0.00599234802784223,length_median=0.003649]:0.00599234802784222)[&height_95%_HPD={0.0018950899999999994,0.038362999999999994},length_range={1.11E-4,0.103832},height_median=0.010161,length_95%_HPD={1.11E-4,0.011136},height=0.01640372677030162,posterior=1.0,height_range={0.0018950899999999994,0.269013},length=0.004390658932714613,length_median=0.002102]:0.0043906589327146195,(6[&height_95%_HPD={0.0,2.059999999999909E-6},length_range={0.00176632,0.234798},height_median=1.000000000001E-6,length_95%_HPD={0.00176632,0.038892},height=1.1179814385161564E-6,height_range={0.0,3.0000000000030003E-6},length=0.01581177584222736,length_median=0.009732]:0.015811775842227378,(((9[&height_95%_HPD={0.0,2.0700000000015845E-6},length_range={9.654E-5,0.020616},height_median=1.000000000001E-6,length_95%_HPD={9.654E-5,0.005008},height=1.1057573085856233E-6,height_range={0.0,3.0000000000030003E-6},length=0.00166711547935035,length_median=9.19E-4]:0.0016671154793503485,19[&height_95%_HPD={0.0,2.0699999999998497E-6},length_range={9.654E-5,0.020616},height_median=1.000000000001E-6,length_95%_HPD={9.654E-5,0.005008},height=1.110941995360662E-6,height_range={0.0,3.0000000000030003E-6},length=0.0016671102946635742,length_median=9.19E-4]:0.0016671102946635733)[&height_95%_HPD={9.78299999999997E-5,0.0050100000000000006},length_range={8.8626E-4,0.154825},height_median=9.210000000000017E-4,length_95%_HPD={8.8626E-4,0.020555},height=0.001668221236658934,posterior=1.0,height_range={9.78299999999997E-5,0.02061600000000008},length=0.00793679091647332,length_median=0.004583]:0.007936790916473316,((18[&height_95%_HPD={0.0,2.6100000000001122E-6},length_range={3.7649E-4,0.090701},height_median=1.000000000001E-6,length_95%_HPD={3.7649E-4,0.008546},height=1.1380092807435822E-6,height_range={0.0,4.000000000000531E-6},length=0.003289768691415314,length_median=0.00199693]:0.003289768691415312,23[&height_95%_HPD={0.0,2.000000000008939E-6},length_range={3.76E-4,0.090701},height_median=1.000000000001E-6,length_95%_HPD={3.76E-4,0.008545},height=1.1363990719270523E-6,height_range={0.0,3.0000000000030003E-6},length=0.0032897703016241293,length_median=0.001996]:0.0032897703016241285)[&height_95%_HPD={3.7791999999999947E-4,0.008547350000000016},length_range={3.1E-5,0.029159},height_median=0.001996930000000001,length_95%_HPD={3.1E-5,0.005979},height=0.0032909067006960556,posterior=1.0,height_range={3.7791999999999947E-4,0.09070300000000003},length=0.0020298780742459403,length_median=0.001147]:0.00202987807424594,(15[&height_95%_HPD={0.0,2.2699999999995293E-6},length_range={1.8018E-4,0.026644},height_median=1.000000000001E-6,length_95%_HPD={1.8018E-4,0.007871},height=1.142910904872902E-6,height_range={0.0,3.4100000000023E-6},length=0.0025836419336426933,length_median=0.001659]:0.0025836419336426873,10[&height_95%_HPD={0.0,2.000000000002E-6},length_range={1.8E-4,0.026644},height_median=1.000000000001E-6,length_95%_HPD={1.8E-4,0.007871},height=1.1328723897916754E-6,height_range={0.0,3.179999999996727E-6},length=0.0025836519721577724,length_median=0.001659]:0.0025836519721577685)[&height_95%_HPD={1.8199999999999987E-4,0.007872999999999998},length_range={7.697E-5,0.083712},height_median=0.0016590000000000025,length_95%_HPD={7.697E-5,0.00796},height=0.00258478484454756,posterior=1.0,height_range={1.8199999999999987E-4,0.026646000000000003},length=0.0027359999303944306,length_median=0.001533]:0.0027359999303944353)[&height_95%_HPD={5.220899999999994E-4,0.013832999999999998},length_range={1.91E-4,0.137444},height_median=0.003311999999999999,length_95%_HPD={2.6E-4,0.010429},height=0.005320784774941995,posterior=1.0,height_range={5.220899999999994E-4,0.10176000000000002},length=0.004284227378190255,length_median=0.002377]:0.004284227378190256)[&height_95%_HPD={9.840899999999995E-4,0.024148000000000003},length_range={1.46E-4,0.078528},height_median=0.005875999999999999,length_95%_HPD={1.46E-4,0.008716},height=0.009605012153132251,posterior=1.0,height_range={9.840899999999995E-4,0.17120400000000002},length=0.003334610208816707,length_median=0.0019]:0.0033346102088166844,((11[&height_95%_HPD={0.0,2.1699999999957864E-6},length_range={4.7474E-4,0.053258},height_median=1.000000000001E-6,length_95%_HPD={5.2223E-4,0.009734},height=1.1631415313233594E-6,height_range={0.0,4.000000000002266E-6},length=0.003756350547563807,length_median=0.002287]:0.003756350547563806,21[&height_95%_HPD={0.0,2.0000000000054696E-6},length_range={4.75E-4,0.053258},height_median=1.000000000001E-6,length_95%_HPD={5.22E-4,0.009734},height=1.0983758700706714E-6,height_range={0.0,3.1699999999985212E-6},length=0.003756415313225059,length_median=0.002287]:0.0037564153132250587)[&height_95%_HPD={5.236599999999996E-4,0.009735},length_range={1.9643E-4,0.035549},height_median=0.002288,length_95%_HPD={2.6414E-4,0.006531},height=0.003757513689095129,posterior=1.0,height_range={4.760799999999998E-4,0.053259},length=0.002641704960556841,length_median=0.001586]:0.002641704960556842,(25[&height_95%_HPD={0.0,2.109999999999612E-6},length_range={3.8167E-5,0.00706},height_median=1.000000000001E-6,length_95%_HPD={6.708E-5,0.002291},height=1.1219512761030228E-6,height_range={0.0,3.179999999998462E-6},length=7.834656542923435E-4,length_median=4.5222E-4]:7.83465654292344E-4,28[&height_95%_HPD={0.0,2.000000000015878E-6},length_range={3.817E-5,0.00706},height_median=1.000000000001E-6,length_95%_HPD={6.708E-5,0.002291},height=1.1415962877040049E-6,height_range={0.0,3.0000000000030003E-6},length=7.834460092807421E-4,length_median=4.53E-4]:7.834460092807431E-4)[&height_95%_HPD={6.779999999999937E-5,0.0022910000000000014},length_range={6.5229E-4,0.081775},height_median=4.53000000000002E-4,length_95%_HPD={6.5229E-4,0.014688},height=7.845876055684471E-4,posterior=1.0,height_range={3.900000000000084E-5,0.0070610000000000395},length=0.005614631044083523,length_median=0.003402]:0.005614631044083524)[&height_95%_HPD={7.200899999999996E-4,0.016113000000000002},length_range={3.31E-4,0.149821},height_median=0.003899000000000003,length_95%_HPD={3.31E-4,0.014573},height=0.006399218649651971,posterior=1.0,height_range={7.200899999999996E-4,0.088808},length=0.00654040371229699,length_median=0.003834]:0.006540403712296965)[&height_95%_HPD={0.0018630799999999998,0.031356},length_range={1.02E-4,0.052926},height_median=0.007633000000000003,length_95%_HPD={1.02E-4,0.009005},height=0.012939622361948936,posterior=1.0,height_range={0.0013780899999999996,0.22020800000000001},length=0.002873271461716936,length_median=0.001561]:0.0028732714617169582)[&height_95%_HPD={0.0017670899999999996,0.038894000000000005},length_range={2.61E-4,0.116263},height_median=0.009733999999999998,length_95%_HPD={2.61E-4,0.012581},height=0.015812893823665894,posterior=1.0,height_range={0.0017670899999999996,0.2348},length=0.004981491879350347,length_median=0.002603]:0.004981491879350347)[&height_95%_HPD={0.0024300899999999993,0.047785},length_range={5.462E-6,0.173738},height_median=0.012288360000000002,length_95%_HPD={5.462E-6,0.019447},height=0.02079438570301624,posterior=1.0,height_range={0.0024300899999999993,0.310541},length=0.006352110700696056,length_median=0.003502]:0.006352110700696075,(((12[&height_95%_HPD={0.0,2.3200000000000998E-6},length_range={5.64E-4,0.097198},height_median=1.000000000001E-6,length_95%_HPD={5.64E-4,0.019874},height=1.0703016241309194E-6,height_range={0.0,3.3600000000008623E-6},length=0.0074781020881670565,length_median=0.004398]:0.0074781020881670565,20[&height_95%_HPD={0.0,2.3200000000000998E-6},length_range={5.64E-4,0.097198},height_median=1.000000000001E-6,length_95%_HPD={5.64E-4,0.019874},height=1.0703016241309194E-6,height_range={0.0,3.3600000000008623E-6},length=0.0074781020881670565,length_median=0.004398]:0.0074781020881670565)[&height_95%_HPD={5.640899999999993E-4,0.019876999999999995},length_range={2.82E-4,0.095463},height_median=0.004399000000000001,length_95%_HPD={3.15E-4,0.01327},height=0.007479172389791187,posterior=1.0,height_range={5.640899999999993E-4,0.09719900000000004},length=0.004893566125290027,length_median=0.002879]:0.004893566125290019,24[&height_95%_HPD={0.0,2.260000000000456E-6},length_range={0.00108,0.192661},height_median=1.000000000001E-6,length_95%_HPD={0.00108,0.03258},height=1.0981438515090078E-6,height_range={0.0,3.3600000000008623E-6},length=0.012371640371229701,length_median=0.007515]:0.012371640371229698)[&height_95%_HPD={0.0010810899999999994,0.032581},length_range={3.61E-4,0.302697},height_median=0.007517000000000003,length_95%_HPD={3.61E-4,0.025182},height=0.012372738515081206,posterior=1.0,height_range={0.0010810899999999994,0.19266200000000006},length=0.008417737819025524,length_median=0.004267]:0.008417737819025538,29[&height_95%_HPD={0.0,2.1700000000009906E-6},length_range={0.001612,0.438144},height_median=1.000000000001E-6,length_95%_HPD={0.001612,0.052944},height=1.1329466357319706E-6,height_range={0.0,3.18999999999927E-6},length=0.02078934338747099,length_median=0.012]:0.020789343387471012)[&height_95%_HPD={0.0016130899999999995,0.052945},length_range={4.78E-5,0.073039},height_median=0.012002000000000004,length_95%_HPD={4.78E-5,0.017919},height=0.020790476334106744,posterior=1.0,height_range={0.0016130899999999995,0.43814400000000003},length=0.006356020069605563,length_median=0.003707]:0.006356020069605572)[&height_95%_HPD={0.00342308,0.068499},height_median=0.0163553,height=0.027146496403712316,posterior=1.0,height_range={0.0026700899999999995,0.484279},length=0.0];
End;
